# Supplementary material for: The Molecular Role of HIF1α Is Elucidated in Chronic Myeloid Leukemia
Source: Front Oncol. 2022 Jun 30;12:912942. doi: 10.3389/fonc.2022.912942 (PMC9279726; doi:10.3389/fonc.2022.912942)
Supplement: Supplementary file 2 [file Table_1.xlsx]

## Sheet: Sheet1
Sample ID	Individual	Gender	Age	Sample Source			Blast Cell (%)	BCR/ABL1 Translocation		Redox Indicator Fe 2+ (mM)	ROS by DCFDA (mM)	ROS (mM)	Total Nitric Oxide (nmol/well)	Nitrite (nmol/well)	Nitrate (nmol/well)	Superoxide ion (nmol/well)	MDA (nmol/well)	Protein Carbonyl (nmol/well)	Glutathione Reductase (nmol/well)	Glutathione Peroxidase (nmol/well)	Catalase (nmol/well)	SOD (nmol/well)	Total Antioxidant (mM)	Malate (nmol/well)	Succinate (nmol/well)	Fumrate (nmol/well	RQ Notch 1	RQ Notch 2	RQ Notch 4	RQ Ikaros	RQ CDH1	RQ Snail 1	RQ p53	RQ CD-11d	RQ TNF-Alpha	RQ CCAR1	RQ SIRT-1	RQ Foxo-3a	RQ HIF-1alpha	RQ HSF1	RQ Lgd	RQ UQCR2	RQ UBQLN2	RQ PSMB6	RQ RPS18	RQ RPS-18a	RQ PGGT1B	RQ RPL 4	RQ GAPDH
Healthy Controls
Ctrl_1	Healthy	F	30	Whole Blood			-	-		0.2414	0.465	0.229	0.51	0.41	0.61	0.047	0.119	1.973	0.129	0.051	0.047	0.616	0.229	9.419	7.984	6.354	5.1714	2.4643	1.2277	1.592	4.1759	2.3699	1.3197	2.2929	1.3711	2.0161	3.4952	0.3221	1.8907	1.5701	2.2819	1.866	2.9353	2.3142	3.2314	3.9495	2.7465	1.6974	2.7789
Ctrl_2	Healthy	M	47	Whole Blood			-	-		0.2324	0.275	0.277	0.339	0.239	0.439	0.052	0.123	1.656	0.177	0.339	0.062	0.045	0.277	10.4029	10.25	6.164	6.1684	2.4633	1.2278	1.572	2.1749	2.3689	1.3127	2.2919	1.3721	2.0141	3.4942	0.3231	1.9079	1.5791	3.2829	1.896	2.9393	2.3132	3.2394	3.9415	2.7495	1.6984	2.77899
Ctrl_3	Healthy	F	41	Whole Blood			-	-		0.2324	0.434	0.208	0.344	0.744	0.644	0.061	0.108	1.785	0.208	0.344	0.071	0.879	0.208	11.1088	2.401	8.067	6.1624	2.4643	1.2276	1.582	2.1739	2.3679	1.31337	2.2939	1.3731	2.0131	2.4932	0.3241	1.7007	1.5781	3.2899	1.886	2.9383	2.3122	3.2384	3.9485	2.7405	1.6994	2.77889
Ctrl_4	Healthy	F	54	Whole Blood			-	-		0.2378	0.605	0.393	0.231	0.231	0.231	0.053	0.103	2.676	0.193	0.231	0.053	0.859	0.193	4.719	1.98	3.771	7.1644	1.4623	1.2275	1.552	2.1729	2.3669	1.3147	2.2949	1.3741	2.0161	2.4922	0.3251	1.39027	1.5771	3.2889	1.876	2.9373	2.3112	3.2374	3.9475	2.74625	1.6964	2.77879
Ctrl_5	Healthy	F	57	Whole Blood			-	-		0.1405	0.391	0.284	0.345	0.345	0.345	0.048	0.129	2.124	0.184	0.345	0.048	0.678	0.184	10.4917	7.062	6.949	8.1514	1.4648	1.2274	1.562	2.1719	2.3659	1.3157	2.2959	1.3751	2.0131	2.4912	1.9261	1.3947	1.5761	3.2879	1.866	2.9363	2.3192	3.2364	3.9425	2.7425	1.6954	2.77869
Ctrl_6	Healthy	M	58	Whole Blood			-	-		0.1333	0.264	0.207	0.357	0.357	0.357	0.06	0.127	1.363	0.207	0.357	0.06	0.045	0.207	10.7714	11.72	6.216	7.1694	1.4693	1.2273	1.594	6.1759	2.3649	1.3167	2.2969	1.3761	2.0121	2.4962	1.9271	1.39017	1.5751	3.2869	1.856	2.9353	2.3182	3.2354	3.9435	2.7435	1.6944	2.77859
Ctrl_7	Healthy	F	74	Whole Blood			-	-		0.182	0.422	0.391	0.23	0.83	0.43	0.082	0.109	1.068	0.191	0.23	0.072	0.891	0.191	9.232	8.897	10.47	7.1214	1.4843	1.2272	1.542	8.1769	2.3639	1.3177	2.2979	1.3771	2.0141	2.4972	1.8281	1.39027	1.5741	1.2859	1.846	2.9343	2.3172	3.2344	3.9445	2.7445	1.6934	2.77849
Ctrl_8	Healthy	F	81	Whole Blood			-	-		0.187	0.559	0.228	0.352	0.352	0.352	0.065	0.124	2.052	0.128	0.352	0.065	0.872	0.128	5.841	2.177	3.421	5.1644	2.4743	1.2297	1.593	2.1779	2.3609	1.3187	2.2989	1.3781	2.0151	4.4982	1.3291	1.39087	1.5731	1.2849	1.836	2.9333	2.3162	3.2334	3.9455	2.7455	1.6924	2.77839
Ctrl_9	Healthy	M	72	Whole Blood			-	-		0.2314	0.455	0.276	0.361	0.361	0.361	0.054	0.101	1.099	0.176	0.361	0.054	0.649	0.176	5.32	1.8432	3.214	5.1214	2.4543	1.2257	1.522	2.1758	2.3629	1.3197	2.2999	1.3791	2.0161	4.4992	1.32101	1.39077	1.5721	1.2839	1.86216	2.9323	2.3152	3.2324	3.9465	2.7465	1.6914	2.77829
Ctrl_10	Healthy	M	18	Whole Blood			-	-		0.2124	0.175	0.208	0.236	0.836	0.736	0.047	0.098	0.083	0.208	0.236	0.047	0.045	0.208	4.84	2.873	3.942	5.1414	2.4693	1.2277	1.592	2.1789	0.3619	1.3197	2.29569	1.3791	2.0171	4.49642	1.32111	1.39077	1.5711	1.2829	1.86116	2.9313	2.3142	3.2314	3.9475	2.7475	1.6904	2.77899
Ctrl_11	Healthy	M	25	Whole Blood			-	-		0.2924	0.454	0.271	0.231	0.231	0.231	0.043	0.096	0.932	0.171	0.231	0.043	0.895	0.271	6.8	1.0034	3.721	5.1314	2.4633	1.2267	1.582	2.1799	0.368	1.3297	2.29769	1.37981	2.0181	4.49452	1.32121	1.3967	1.57011	2.28139	1.8666	2.9303	2.3132	3.2304	3.9485	2.7485	1.69014	2.77889
Ctrl_12	Healthy	M	28	Whole Blood			-	-		0.2778	0.615	0.472	0.232	0.432	0.132	0.091	0.094	0.832	0.172	0.232	0.041	0.859	0.172	8.2134	2.198	6.1237	5.1814	2.4443	1.2247	2.572	2.17549	0.3608	1.3327	2.28929	1.37134	2.0191	4.49422	1.32151	1.39047	1.57021	2.28159	1.8656	2.9353	2.31332	3.23014	3.9405	2.7495	1.69124	2.77989
Ctrl_13	Healthy	M	31	Whole Blood			-	-		0.1805	0.381	0.274	0.634	0.634	0.634	0.048	0.092	1.052	0.174	0.234	0.048	0.816	0.274	9.419	7.984	6.354	5.1714	2.4643	1.2277	1.592	9.1759	0.3699	2.3197	3.2929	0.3711	2.0161	4.4952	1.3221	1.3907	1.5701	5.2819	1.866	2.9353	2.3142	3.2314	3.9495	2.7465	1.6974	2.7789
Ctrl_14	Healthy	M	30	Whole Blood			-	-		0.1533	0.214	0.372	0.832	0.832	0.832	0.095	0.1	0.099	0.172	0.232	0.045	0.055	0.172	10.4029	10.25	6.164	5.1684	2.4633	2.2278	2.572	2.1749	2.3689	0.3127	3.2919	0.3721	2.0141	4.4942	1.3231	0.39079	1.5791	5.2829	1.896	2.9393	2.3132	3.2394	3.9415	2.7495	1.6984	2.77899
Ctrl_15	Healthy	F	73	Whole Blood			-	-		0.172	0.402	0.377	0.301	0.301	0.301	0.043	0.087	0.073	0.177	0.301	0.043	0.479	0.177	11.1088	2.401	8.067	8.1624	1.4643	2.2276	0.582	2.1739	2.3679	2.31337	4.2939	0.3731	2.0131	4.4932	1.3241	1.39007	1.5781	5.2899	1.886	2.9383	2.3122	3.2384	3.9485	2.7405	1.6994	2.77889
Ctrl_16	Healthy	M	72	Whole Blood			-	-		0.177	0.509	0.473	0.738	0.738	0.738	0.039	0.089	0.832	0.173	0.238	0.039	0.359	0.173	4.719	1.98	3.771	6.1644	2.4623	0.2275	0.552	8.1729	1.3669	0.3147	4.2949	2.3741	2.0161	4.4922	1.3251	1.39027	1.5771	4.2889	1.876	2.9373	2.3112	3.2374	3.9475	2.74625	1.6964	2.77879
Ctrl_17	Healthy	F	66	Whole Blood			-	-		0.2124	0.181	0.39	0.537	0.537	0.537	0.04	0.098	0.132	0.19	0.237	0.04	0.878	0.29	10.4917	7.062	6.949	7.1514	1.4648	0.2274	0.562	2.1719	1.3659	0.3157	4.2959	2.3751	2.0131	4.4912	1.3261	1.3947	1.5761	4.2879	1.866	2.9363	2.3192	3.2364	3.9425	2.7425	1.6954	2.77869
Ctrl_18	Healthy	F	60	Whole Blood			-	-		0.2378	0.2124	0.204	0.633	0.633	0.633	0.041	0.121	0.34	0.204	0.233	0.041	0.745	0.204	10.7714	11.72	6.216	8.1694	2.4693	0.2273	0.594	2.1759	1.3649	0.3167	4.2969	2.3761	2.0121	4.4962	1.3271	1.39017	1.5751	4.2869	1.856	2.9353	2.3182	3.2354	3.9435	2.7435	1.6944	2.77859
Ctrl_19	Healthy	F	61	Whole Blood			-	-		0.1895	0.402	0.213	0.612	0.678	0.4567	0.01243	0.0012	0.012	0.123	0.243	0.0012	0.391	0.183	9.232	8.897	10.47	7.1214	2.4843	1.2272	0.542	2.1769	2.3639	2.3177	4.2979	2.3771	2.0141	4.4972	1.3281	1.39027	1.5741	1.2859	1.846	2.9343	2.3172	3.2344	3.9445	2.7445	1.6934	2.77849
Ctrl_20	Healthy	M	78	Whole Blood			-	-		0.1784	0.389	0.241	0.589	0.567	0.454	0.023	0.004	0.017	0.231	0.211	0.0026	0.389	0.173	5.841	2.177	3.421	8.1644	2.4743	1.2297	1.593	2.1779	2.3609	2.3187	4.2989	2.3781	2.0151	4.4982	1.3291	1.39087	1.5731	1.2849	1.836	2.9333	2.3162	3.2334	3.9455	2.7455	1.6924	2.77839
Chronic myeloid Leukemia (CML) patients with clinical diagnosis details and molecular factors details
CML_1	Patient	F	83	Peripheral Blood			87	p210/p190		0.3279	0.978	1.853	2.853	1.853	0.853	0.978	0.125	2.606	0.2085	0.2515	0.3315	0.853	1.853	21.0323	14.87	16.53	4.8161	2.9839	4.9885	3.7932	1.9885	2.7124	2.5722	2.7157	15.4462	13.9671	5.90813	4.1405	4.8982	3.3157	0.2922	4.9923	1.9058	8.9855	2.1009	1.5346	1.4406	2.6192	0.31089
CML_2	Patient	M	88	Peripheral Blood			82	p210/p190		0.3369	0.098	2.818	2.818	1.818	2.818	0.098	0.144	1.536	0.218	0.3655	0.5305	0.818	0.818	16.7255	38.72	15.76	3.8261	2.9829	5.9875	5.7942	1.9825	2.7344	21.5712	2.7257	15.4474	13.9611	4.9823	4.1415	3.8882	3.3167	0.2992	2.9993	1.9098	8.48855	2.1019	1.5396	1.4416	2.6182	0.3109
CML_3	Patient	M	81	Peripheral Blood			83	p210		0.9405	0.529	2.744	2.744	1.744	0.744	0.529	0.127	1.353	0.5355	0.379	0.18105	0.744	0.744	14.7452	12.865	16.97	2.8461	2.9849	8.9855	3.7952	1.9835	2.7434	8.5732	2.7357	15.4485	13.9621	4.9723	4.1495	3.8782	3.3757	0.2982	2.9983	1.9088	8.8855	2.1099	1.5306	1.4426	2.6172	0.3119
CML_4	Patient	M	74	Peripheral Blood			88	p210		0.9063	0.628	2.793	2.793	1.793	1.793	0.628	0.135	1.643	0.2525	1.196	0.1205	0.793	0.793	37.6468	27.422	29.67	3.8361	2.9859	11.9865	3.7962	1.9845	2.7564	9.5742	2.7457	15.4475	13.9631	4.9923	4.1485	3.8682	3.3957	0.2972	2.9973	1.9078	8.7855	2.1089	1.5386	1.4436	2.6162	0.3129
CML_5	Patient	M	78	Peripheral Blood			90	p210		0.29189	0.875	2.821	2.821	2.821	2.821	0.875	0.208	2.378	0.2145	0.831	0.799	0.821	2.821	17.9731	13.563	17.04	2.8561	2.9869	12.9888	3.7972	1.9855	2.7654	11.5752	2.7557	15.4485	13.9641	4.9623	4.1425	3.8582	3.3857	0.2962	2.9973	1.9078	8.6855	2.1079	1.5376	1.4426	2.6152	0.3139
CML_6	Patient	M	71	Peripheral Blood/ Bone Marrow tissue			91	p210/p190		0.436036	0.324	3.809	2.809	2.809	2.809	0.324	0.219	2.128	0.2035	0.393	0.398	0.809	0.809	17.2627	32.897	15.57	1.8761	2.9879	4.9875	3.7982	1.9865	2.7774	12.5762	2.7657	15.4415	8.9651	4.9523	4.1475	4.8482	3.3757	0.2952	2.9963	1.9068	8.89855	2.1069	1.5366	1.4416	2.6142	0.3139
CML_7	Patient	M	74	Peripheral Blood			93	p210		0.459	0.445	2.748	2.748	2.748	2.748	0.445	0.136	1.302	0.4105	0.9215	0.1795	0.748	0.748	17.6357	12.642	17.02	3.8661	2.9889	3.9835	3.7992	1.9875	12.7894	12.5772	2.7757	15.4425	8.9661	4.9423	4.1465	4.8382	3.3657	0.2942	2.9953	1.9058	8.99855	2.1059	1.5356	1.4406	2.6132	0.3129
CML_8	Patient	F	39	Peripheral Blood			94	p210/p190		0.4648	0.521	4.775	2.775	2.775	2.775	0.521	0.143	1.574	0.2675	1.36	0.1125	0.775	4.775	35.4223	17.83	30.22	2.8961	2.9899	3.9845	3.7912	1.9885	5.7994	12.5782	2.7857	9.4435	8.9681	4.9323	4.1455	4.8282	3.3557	0.4932	2.9943	1.9048	8.93855	2.1049	1.5346	1.4446	2.61892	0.3109
CML_9	Patient	M	76	Peripheral Blood			88	p210		0.551	0.417	4.863	2.863	2.863	2.863	0.417	0.144	2.111	0.273	0.9825	0.1145	0.863	0.863	19.7491	15.565	17.61	2.8068	3.9837	3.9888	3.7932	1.9889	6.7934	12.5792	2.7059	9.4476	7.9679	4.92123	4.14037	4.89982	3.31545	0.3921	2.9933	1.9053	8.88855	2.1029	1.53463	1.4436	2.6982	0.3189
CML_10	Patient	F	48	Peripheral Blood			89	p210		0.6234	0.867	3.779	2.779	2.779	2.779	0.867	0.153	2	0.201	0.669	0.0755	0.779	0.779	18.0397	16.873	16.98	2.8161	4.9869	2.9881	3.79382	1.9888	8.7634	12.5721	2.7067	8.4478	4.9678	4.90241	4.14445	4.88382	3.33257	0.1923	2.9923	0.9052	12.7855	2.10293	1.53462	1.4426	2.6782	0.3179
CML_11	Patient	M	44	Peripheral Blood/ Bone Marrow tissue			87	p210		2.398	0.735	2.73	2.73	2.73	2.73	0.735	0.112	3.158	0.1945	0.483	0.065	0.73	0.73	11.686	16.57	17.42	2.8069	6.9834	1.9835	3.79321	1.9887	8.7614	12.573	2.7054	8.4472	6.9677	4.90254	3.1435	4.88482	2.3357	0.1924	2.9913	0.9051	12.7986	2.10292	1.5346	1.4196	2.6822	0.3169
CML_12	Patient	F	18	Peripheral Blood			91	p210		0.353	1.43	2.79	2.79	2.79	2.79	0.43	0.117	1.419	0.231	0.701	0.634	0.79	0.79	20.7526	14.231	18.51	2.8761	8.9829	17.9845	7.7935	0.9884	4.7164	12.5729	1.75157	7.44734	3.9676	6.9923	3.1425	4.87382	2.3457	0.1925	2.9903	0.9048	12.9855	2.10291	1.53463	2.4416	2.6922	0.3149
CML_13	Patient	M	19	Peripheral Blood			92	p210		0.2666	0.294	2.649	2.649	2.649	2.649	0.294	0.152	2.54	0.3045	0.4125	0.5325	0.649	0.649	25.0638	16.891	16.69	2.8161	8.9839	18.9885	6.7932	0.9885	4.7124	12.5722	1.7157	7.44625	3.9671	6.90813	3.1405	4.8982	2.3157	0.1922	12.9923	0.9058	12.9855	1.1009	1.5346	2.4406	2.6192	0.31089
CML_14	Patient	M	20	Peripheral Blood			91	p210		0.8666	0.166	2.727	2.727	2.727	2.727	0.166	0.169	2.353	0.271	0.79	0.7525	0.727	0.727	11.5307	17.54	23.62	1.8261	8.9829	9.9875	7.7942	0.9825	4.7344	11.5712	1.7257	18.4474	3.9611	7.9823	3.1415	4.8882	13.3167	0.1992	8.9993	0.9098	12.4886	1.1019	0.5396	2.4416	2.6182	0.3109
CML_15	Patient	M	22	Peripheral Blood			89	p210/p190		0.5639	0.537	3.733	2.733	2.733	2.733	0.537	0.159	3.262	0.197	0.79	0.125	0.733	0.733	14.3545	10.02	14.83	1.8461	8.9849	8.9855	7.7952	0.9835	5.7434	11.5732	1.7357	16.4485	3.9621	7.9723	5.1495	4.8782	4.3757	0.1982	8.9983	0.9088	12.8855	1.1099	0.5306	2.4426	2.6172	0.3119
CML_16	Patient	M	25	Peripheral Blood			88	p210		0.82522	0.588	4.688	2.688	2.688	2.688	0.588	0.162	2.528	0.328	0.461	0.153	0.688	0.688	26.4846	17.42	14.77	1.8361	8.9859	8.9865	8.7962	0.9845	5.7564	10.5742	1.7457	16.4475	3.9631	7.9923	5.1485	2.8682	4.3957	0.1972	8.9973	0.9078	12.7855	1.1089	0.5386	2.4436	2.6162	0.3129
CML_17	Patient	M	28	Peripheral Blood			86	p210		0.6234	0.41	3.812	3.812	1.812	0.812	0.41	0.138	2.165	0.238	0.6175	0.1835	0.812	0.812	22.9726	5.759	17.32	1.8561	8.9869	8.9888	9.7972	0.9855	6.7654	8.5752	1.7557	17.4485	3.9641	7.9623	5.1425	2.8582	4.3857	0.1962	8.9973	0.9078	12.6855	1.1079	0.5376	2.4426	2.6152	1.3139
CML_18	Patient	F	29	Peripheral Blood/ Bone Marrow tissue			81	p210		1.8126	0.832	3.697	3.697	1.697	1.697	0.832	0.147	1.94	0.302	0.522	0.3275	0.697	3.697	17.6401	16.742	16.37	2.8761	9.9879	8.9875	13.7982	0.9865	3.7774	9.5762	1.7657	15.4415	3.9651	7.9523	5.1475	2.8482	4.3757	0.1952	8.9963	0.9068	12.8986	1.1069	0.5366	2.4416	2.6142	1.3139
CML_19	Patient	F	30	Peripheral Blood/ Bone Marrow tissue			78	p210/p190		0.3639	0.612	5.762	2.762	2.762	2.762	0.612	0.925	2.833	0.2885	0.863	0.779	0.762	0.762	11.9303	17.98	16.68	3.8661	9.9889	8.9835	7.7992	0.9875	3.7894	9.5772	1.7757	15.4425	3.9661	7.9423	5.1465	2.8382	4.3657	0.1942	8.9953	0.9058	12.9985	1.1059	0.5356	2.4406	2.6132	1.3129
CML_20	Patient	F	39	Peripheral Blood/ Bone Marrow tissue			82	p210		0.272	1.216	6.769	2.769	2.769	2.769	0.216	0.844	1.682	1.218	0.779	0.73	0.769	0.769	26.4136	4.534	18.57	4.8961	9.9899	8.9845	7.7912	1.9885	3.7994	9.5782	1.7857	15.4435	3.9681	7.9323	5.1455	2.8282	4.3557	0.1932	8.9943	0.9048	12.9385	1.1049	0.5346	2.4446	2.61892	1.3109
CML_21	Patient	F	48	Peripheral Blood			86	p210/p190		0.818	0.242	2.656	2.656	2.656	2.656	0.242	0.527	2.59	0.5755	0.73	0.79	0.656	0.656	30.6982	17.369	16.94	4.8068	9.9837	8.9888	5.7932	1.9889	6.7934	9.5792	1.7059	15.4476	4.9679	8.92123	5.14037	2.89982	4.31545	0.1921	8.9933	1.9053	12.8886	1.1029	0.53463	2.4436	2.6982	1.3189
CML_22	Patient	F	57	Peripheral Blood			71	p210		0.502	0.424	2.753	2.753	2.753	2.753	0.424	0.235	2.072	0.2825	0.79	0.649	0.753	0.753	21.4896	19.53	22.9	4.8161	9.9869	8.9881	3.79382	1.9888	5.7634	9.5721	1.7067	15.4478	5.9678	8.90241	6.14445	2.88382	4.33257	0.1923	8.9923	1.9052	9.7855	1.10293	0.534621	2.4426	2.6782	1.3179
CML_23	Patient	M	51	Peripheral Blood			67	p210		0.5729	0.413	2.74	2.74	1.74	0.74	0.413	0.218	2.965	0.2945	0.649	0.727	0.74	0.74	15.1937	10.91	14.8	4.8069	8.9834	18.9835	3.79321	1.9887	4.7614	8.57298	1.7054	15.4472	7.9677	8.90254	4.1435	2.88482	3.3357	0.1924	8.9913	1.9051	9.79855	1.10292	0.5346	2.4196	2.6822	1.3169
CML_24	Patient	F	65	Peripheral Blood			90	p210		0.769	0.52	2.695	2.695	1.695	2.695	0.52	0.289	2.414	0.2935	0.727	0.733	0.695	0.695	30.8402	18.642	14.29	4.8761	7.9829	8.9845	3.7935	1.9884	6.7164	8.57292	0.75157	12.4473	7.9676	5.9923	4.1425	2.87382	3.3457	0.1925	9.9903	1.9048	9.9855	1.10291	0.53463	0.4416	2.6922	1.3149
CML_25	Patient	F	64	Peripheral Blood			93	p210/p190		1.097	0.502	2.842	2.842	1.842	1.842	0.502	0.236	3.204	0.9105	0.733	0.688	0.842	0.842	15.51	11.2	21.38	4.8161	7.9839	8.9885	3.7932	1.9885	8.7124	9.5722	0.7157	12.4462	7.9671	5.90813	4.1405	3.8982	3.3157	0.1922	9.9923	1.9058	9.9855	0.1009	0.5346	0.4406	2.6192	1.31089
CML_26	Patient	F	62	Peripheral Blood			91	p210		1.351	2.409	2.701	2.701	2.701	2.701	0.409	0.743	2.237	0.8675	0.688	0.812	0.701	0.701	20.2375	10.11	23.41	4.8261	7.9829	7.9875	5.7942	1.9825	4.7344	9.5712	0.7257	11.4474	7.9611	5.9823	4.1415	3.8882	3.3167	0.1992	9.9993	1.9098	8.48855	0.1019	2.5396	0.4416	2.6182	1.3109
CML_27	Patient	F	70	Peripheral Blood			90	p210		0.81085	0.339	2.786	2.786	2.786	1.786	0.339	0.444	2.479	0.773	0.812	3.697	0.786	0.786	15.1804	12.67	15.36	4.8461	7.9849	7.9855	5.7952	0.9835	4.7434	9.5732	0.7357	11.4485	7.9621	5.9723	4.1495	3.8782	3.3757	0.1982	9.9983	1.9088	5.8855	0.1099	2.5306	0.4426	2.6172	1.3119
CML_28	Patient	F	14	Peripheral Blood			88	p210		1.02522	0.442	5.774	2.774	2.774	2.774	0.442	0.653	2.663	0.801	0.697	0.762	0.774	5.774	16.5124	10.31	21.76	3.8361	7.9859	8.9865	5.7962	0.9845	4.7564	7.5742	0.7457	11.4475	7.9631	5.9923	4.1485	3.8682	3.3957	0.2972	9.9973	1.9078	7.7855	0.1089	2.5386	0.4436	2.6162	1.3129
CML_29	Patient	F	18	Peripheral Blood			69	p210		0.3179	1.889	3.623	2.623	0.623	2.623	0.889	0.312	2.219	0.8945	0.762	0.769	0.623	0.623	20.4462	11.34	22.12	2.8561	7.9869	8.9888	5.7972	0.9855	4.7654	7.5752	0.7557	12.4485	7.9641	6.9623	4.1425	3.8582	3.3857	0.2962	9.9973	1.9078	7.6855	0.1079	2.5376	0.4426	2.6152	1.3139
CML_30	Patient	M	21	Peripheral Blood			94	p210		0.3469	0.357	1.748	1.748	1.748	1.748	0.357	0.817	2.328	0.531	0.769	0.656	0.748	0.748	15.0028	10.89	15.68	3.8761	7.9879	8.9875	5.7982	0.9865	4.7774	7.5762	1.7657	14.4415	8.9651	6.9523	4.1475	2.8482	3.3757	0.2952	9.9963	1.9068	7.89855	0.1069	2.5366	0.4416	2.6142	1.3139
CML_31	Patient	M	20	Peripheral Blood			82	p210		0.9415	1.978	1.74	1.74	1.74	1.74	0.878	0.852	2.696	0.4045	0.656	0.753	0.74	0.74	22.0323	24.87	26.53	2.8661	8.9889	8.9835	5.7992	0.9875	4.7894	7.5772	1.7757	14.4425	8.9661	6.9423	4.1465	2.8382	3.3657	0.2942	4.9953	1.9058	7.99855	0.1059	2.5356	0.4406	2.6132	2.3129
CML_32	Patient	M	26	Peripheral Blood			85	p210/p190		0.9163	0.998	1.699	1.699	1.699	1.699	1.098	0.769	2.536	0.971	0.753	0.74	0.699	0.699	26.7255	48.72	25.76	2.8961	8.9899	8.9845	5.7912	0.9885	4.7994	7.5782	1.7857	14.4435	8.9681	6.9323	7.1455	2.8282	3.3557	0.2932	5.9943	1.9048	7.93855	0.1049	2.5346	0.4446	2.61892	2.3109
CML_33	Patient	M	24	Peripheral Blood			83	p210		0.39189	0.729	2.8	2.8	2.8	0.8	0.629	0.459	2.353	0.797	0.74	0.695	0.8	0.8	24.7452	22.865	26.97	2.8068	6.9837	9.9888	5.7932	0.9889	4.7934	7.5792	1.7059	25.4476	8.9679	7.92123	7.14037	2.89982	8.31545	0.2921	4.9933	1.9053	7.88855	0.1029	2.53463	0.4436	2.6982	2.3189
CML_34	Patient	M	78	Peripheral Blood			78	p210		0.536036	0.728	2.728	2.728	2.728	2.728	0.728	0.262	2.643	0.828	0.695	0.842	0.728	0.728	47.6468	17.422	39.67	4.8161	4.9869	8.9881	3.79382	0.9888	4.7634	7.5721	1.7067	24.4478	8.9678	10.9024	7.14445	2.88382	8.33257	0.2923	4.9923	0.9052	7.7855	0.10293	2.53462	0.4426	2.6782	2.3179
CML_35	Patient	F	82	Peripheral Blood			79	p210		0.449	0.8875	3.788	2.788	2.788	2.788	0.975	0.178	2.778	0.538	0.842	0.701	0.788	0.788	27.9731	23.563	27.04	4.8069	5.9834	8.9835	3.79321	0.9887	4.7614	8.57298	1.7054	14.4472	8.9677	10.9025	8.1435	2.88482	3.3357	0.2924	4.9913	0.9051	7.79855	0.10292	2.5346	0.4196	2.6822	2.3169
CML_36	Patient	M	85	Peripheral Blood			75	p210		0.4848	0.824	2.787	2.787	2.787	2.787	1.324	0.197	2.228	0.392	0.701	0.786	0.787	0.787	27.2627	42.897	25.57	4.8761	9.9829	5.9845	6.7935	0.9884	4.7164	8.57292	0.75157	14.4473	11.9676	8.9923	8.1425	2.87382	3.3457	0.2925	4.9903	0.9048	7.9855	0.10291	2.53463	0.4416	2.6922	2.3149
CML_37	Patient	F	45	Peripheral Blood/ Bone Marrow tissue			88	p210/p190		0.651	0.4545	3.731	2.731	2.731	2.731	0.845	0.225	2.302	0.9085	0.786	5.774	0.731	0.731	27.6357	32.642	37.02	4.8161	12.9839	6.9885	7.7932	0.9885	4.7124	8.5722	1.7157	13.4462	11.9671	9.90813	8.1405	2.8982	3.3157	0.2922	4.9923	0.9058	7.9855	1.1009	1.5346	0.4406	2.6192	2.31089
CML_38	Patient	M	44	Peripheral Blood			85	p210		0.6134	0.5421	2.749	2.749	2.749	2.749	0.921	0.344	2.574	1.218	0.774	0.623	0.749	0.749	35.4223	37.83	30.22	4.8261	21.9829	7.9875	7.7942	0.9825	4.7344	8.5712	1.7257	13.4474	12.9611	9.9823	8.1415	3.8882	3.3167	0.2992	4.9993	0.9098	7.48855	1.1019	1.5396	0.4416	2.6182	2.3109
CML_39	Patient	F	43	Peripheral Blood			89	p210		2.898	0.817	1.77	1.77	1.77	1.77	0.317	0.627	2.211	1.5355	0.623	0.748	0.77	0.77	19.7491	25.565	27.61	1.8461	9.9849	7.9855	7.7952	0.9835	4.7434	8.5732	1.7357	15.4485	11.9621	6.9723	8.1495	3.8782	3.3757	0.2982	4.9983	0.9088	7.8855	1.1099	1.5306	0.4426	2.6172	2.3119
CML_40	Patient	F	48	Peripheral Blood/ Bone Marrow tissue			83	p210		0.953	0.967	1.619	1.619	1.619	1.619	0.967	0.435	2.89	0.7525	0.748	0.74	0.619	0.619	18.0397	16.873	16.98	1.8361	5.9859	7.9865	7.7962	0.9845	5.7564	8.5742	1.7457	15.4475	18.9631	4.9923	8.1485	4.8682	3.3957	0.2972	4.9973	0.9078	6.7855	2.1089	1.5386	0.4436	2.6162	2.3129
CML_41	Patient	F	41	Peripheral Blood			91	p210/p190		0.8666	1.735	4.742	2.742	2.742	2.742	0.835	0.288	3.858	0.6145	0.74	0.699	0.742	4.742	11.686	16.57	17.42	1.8561	4.9869	8.9888	7.7972	0.9855	6.7654	8.5752	1.7557	15.4485	15.9641	4.9623	6.1425	5.8582	3.3857	0.2962	3.9973	0.9078	6.6855	2.1079	1.5376	0.4426	2.6152	2.3139
CML_42	Patient	F	41	Peripheral Blood			87	p210		0.7666	2.43	3.754	2.754	2.754	2.754	0.443	0.319	2.419	0.7035	0.699	0.8	0.754	0.754	20.7526	24.231	18.51	1.8761	6.9879	8.9875	8.7982	0.9865	6.7774	8.5762	0.7657	15.4415	17.9651	4.9523	6.1475	5.8482	3.3757	0.2952	3.9963	0.9068	6.89855	2.1069	1.5366	0.4416	2.6142	2.3139
CML_43	Patient	M	29	Peripheral Blood			88	p210		0.8639	1.294	2.765	2.765	2.765	2.765	0.394	0.6736	2.854	0.3105	0.8	0.728	0.765	0.765	35.0638	26.891	26.69	1.8661	8.9889	9.9835	8.7992	0.9875	6.7894	8.5772	0.7757	12.4425	17.9661	4.9423	6.1465	4.8382	3.3657	0.2942	3.9953	0.9058	6.99855	2.1059	1.5356	2.4406	2.6132	2.3129
CML_44	Patient	M	28	Peripheral Blood			89	p210/p190		0.92522	1.166	2.624	2.624	2.624	2.624	1.166	0.1543	2.373	0.9675	0.728	0.788	0.624	0.624	11.5307	17.54	23.62	2.8961	8.9899	9.9845	8.7912	0.9885	5.7994	8.5782	0.7857	10.4435	15.9681	4.9323	6.1455	5.8282	3.3557	0.3932	3.9943	0.9048	6.93855	2.1049	1.5346	2.4446	2.61892	2.3109
CML_45	Patient	M	25	Peripheral Blood			83	p210		1.6234	0.437	4.723	2.723	2.723	2.723	0.937	1.144	3.282	0.283	0.788	0.787	0.723	0.723	14.3545	10.02	14.83	1.8068	5.9837	9.9888	9.7932	0.9889	4.7934	8.5792	1.7059	10.4476	13.9679	5.92123	6.14037	5.89982	9.31545	0.3921	3.9933	0.9053	6.88855	2.1029	0.53463	2.4436	2.6982	2.3189
CML_46	Patient	F	56	Peripheral Blood			86	p210		1.7126	0.888	1.755	1.755	1.755	1.755	0.688	1.153	2.588	0.211	0.787	0.731	0.755	0.755	26.4846	17.42	14.77	3.8161	7.9869	9.9881	4.79382	1.9888	2.7634	8.5721	1.7067	12.4478	16.9678	5.90241	6.14445	5.88382	9.33257	0.3923	3.9923	0.9052	6.7855	0.10293	0.534621	2.4426	2.6782	2.3179
CML_47	Patient	M	51	Peripheral Blood/ Bone Marrow tissue			75	p210		1.3639	0.441	2.765	2.765	2.765	2.765	0.641	0.812	2.175	0.1975	0.731	0.749	0.765	0.765	32.9726	25.759	37.32	2.8069	8.9834	9.9835	4.79321	1.9887	2.7614	9.57298	0.7054	13.4472	14.9677	5.90254	6.1435	5.88482	3.3357	0.3924	3.9913	0.9051	6.79855	0.10292	2.5346	2.4196	2.6822	2.3169
CML_48	Patient	M	54	Peripheral Blood			70	p210		2.272	0.892	1.634	1.634	1.634	1.634	0.8932	0.917	1.974	0.831	0.749	0.77	0.634	1.634	27.6401	26.742	26.37	1.8761	8.9829	9.9845	5.7935	1.9884	2.7164	9.57292	2.75157	10.4473	13.9676	5.9923	6.1425	5.87382	3.3457	0.3925	3.9903	1.9048	6.9855	0.10291	2.53463	2.4416	2.6922	2.3149
CML_49	Patient	M	59	Peripheral Blood			95	p210		0.918	0.692	2.428	2.931	1.931	0.931	0.6712	0.752	2.843	0.3145	0.77	0.619	0.2885	0.863	11.9303	17.98	16.68	1.8161	9.9839	9.9885	6.7932	1.9885	2.7124	6.5722	1.7157	9.44625	11.9671	5.90813	4.1405	6.8982	3.3157	0.3922	3.9923	1.9058	6.9855	2.1009	2.5346	2.4406	2.6192	2.31089
CML_50	Patient	M	76	Peripheral Blood/ Bone Marrow tissue			91	p210		0.512	1.246	3.888	3.749	2.749	0.749	0.2116	0.669	1.662	0.871	0.619	4.742	1.218	0.779	26.4136	24.534	18.57	1.8261	7.9829	9.9875	7.7942	1.9825	2.7344	5.5712	1.7257	6.44735	7.9611	5.9823	4.1415	6.8882	3.3167	0.3992	3.9993	1.9098	6.48855	2.1019	2.5396	2.4416	2.6182	2.3109
CML_51	Patient	M	34	Peripheral Blood/ Bone Marrow tissue			90	p210		0.5739	1.242	2.687	2.77	2.77	2.77	0.342	0.559	2.599	0.697	0.742	0.754	0.5755	0.73	30.6982	27.369	16.94	1.8461	8.9849	9.9855	7.7952	1.9835	2.7434	7.5732	1.7357	5.4485	7.9621	5.9723	4.1495	6.8782	3.3757	0.3982	3.9983	1.9088	6.8855	2.1099	2.5306	1.4426	2.6172	2.3119
CML_52	Patient	M	39	Peripheral Blood			93	p210/p190		0.789	1.424	3.931	2.619	2.619	2.619	0.524	0.662	2.87882	0.388	0.754	0.765	0.2825	0.79	21.4896	19.53	22.9	2.8361	12.9859	9.9865	5.7962	1.9845	2.7564	7.5742	0.7457	5.4475	7.9631	5.9923	4.1485	6.8682	3.3957	0.3972	3.9973	1.9078	6.7855	2.1089	2.5386	1.4436	2.6162	2.3129
CML_53	Patient	M	81	Peripheral Blood			91	p210		1.197	1.413	2.719	2.792	2.792	2.792	0.713	0.338	2.665	0.938	0.765	0.624	0.2945	0.649	15.1937	10.91	14.8	2.8561	12.9869	9.9888	5.7972	0.9855	2.7654	8.5752	1.7557	5.4485	7.9641	6.9623	4.1425	6.8582	3.3857	0.4962	3.9973	1.9078	6.6855	2.1079	2.5376	1.4426	2.6152	2.3139
CML_54	Patient	F	89	Peripheral Blood			87	p210/p190		1.451	1.52	1.787	2.954	2.954	2.954	0.652	0.447	2.514	0.382	0.624	0.723	0.2935	0.727	30.8402	18.642	14.29	4.8761	13.9879	8.9875	5.7982	0.9865	8.7774	9.5762	1.7657	5.4415	3.9651	6.9523	4.1475	6.8482	3.3757	0.3952	3.9963	1.9068	6.89855	2.1069	0.5366	1.4416	2.6142	2.3139
CML_55	Patient	F	16	Peripheral Blood			89	p210		1.81085	1.502	1.819	2.865	2.865	2.865	0.512	0.652	3.214	0.2085	0.723	0.755	0.9105	0.733	15.51	11.2	21.38	4.8661	14.9889	8.9835	5.7992	0.9875	9.7894	10.5772	1.7757	16.4425	3.9661	6.9423	4.1465	2.8382	3.3657	0.3942	12.9953	1.9058	6.99855	2.1059	0.5356	1.4406	2.6132	2.3129
CML_56	Patient	F	19	Peripheral Blood			80	p210/p190		1.12522	2.409	4.442	2.924	2.924	2.924	0.419	0.869	2.277	0.418	0.755	0.765	0.8675	0.688	20.2375	10.11	23.41	4.8961	17.9899	8.9845	5.7912	0.9885	12.7994	11.5782	1.7857	17.4435	3.9681	6.9323	4.1455	2.8282	3.3557	0.3932	12.9943	1.9048	6.93855	2.1049	0.5346	1.4446	2.61892	2.3109
CML_57	Patient	M	21	Peripheral Blood			84	p210		1.951	1.339	3.254	2.823	2.823	2.823	0.389	0.959	2.449	0.1355	0.765	1.634	0.773	0.812	15.1804	12.67	15.36	4.8068	18.9837	9.9888	5.7932	0.9889	5.7934	10.5792	1.7059	19.4476	3.9679	6.92123	11.1404	6.89982	13.3155	0.3921	12.9933	1.9053	9.88855	2.1029	0.53463	1.4436	2.6982	2.3189
CML_58	Patient	M	34	Peripheral Blood			85	p210/p190		1.81885	1.442	2.795	1.555	1.555	1.555	0.472	1.662	2.683	0.2425	0.634	0.723	0.801	0.697	16.5124	10.31	21.76	3.8161	18.9869	8.9881	5.79382	0.9888	6.7634	10.5721	0.7067	20.4478	3.9678	6.90241	10.1445	6.88382	14.3326	0.3923	10.9923	1.9052	9.7855	1.10293	0.534621	1.4426	2.6782	2.3179
CML_59	Patient	M	59	Peripheral Blood			89	p210		1.12582	1.989	2.654	2.665	2.665	2.665	0.899	1.338	2.289	0.2345	0.784	0.755	0.8945	0.762	20.4462	11.34	22.12	2.8069	22.9834	18.9835	5.79321	0.9887	3.7614	10.573	0.7054	13.4472	3.9677	6.90254	4.1435	6.88482	3.3357	0.3924	11.9913	1.9051	5.79855	1.10292	0.5346	1.4196	2.6822	2.3169
CML_60	Patient	M	91	Peripheral Blood			82	p210		1.12456	0.357	4.7333	1.834	1.834	1.834	0.377	0.347	2.318	0.2135	0.873	0.765	0.531	0.769	15.0028	10.89	15.68	1.8761	25.9829	9.9845	3.7935	0.9884	8.7164	10.5729	0.98	23.4473	3.9676	6.9923	4.1425	6.87382	3.3457	0.3925	12.9903	1.9048	8.9855	1.10291	0.53463	2.4416	2.6922	2.3149
[truncated: 1 more columns]
