# Supplementary material for: The Molecular Role of HIF1α Is Elucidated in Chronic Myeloid Leukemia
Source: Front Oncol. 2022 Jun 30;12:912942. doi: 10.3389/fonc.2022.912942 (PMC9279726; doi:10.3389/fonc.2022.912942)
Supplement: Supplementary file 3 [file Table_2.xlsx]

## Sheet: Sheet1
Accession	Entry	Control (Expression)	Case (Expression)	Description
LC/MS data comparsion between Control and Case
Q9H306.2	MMP27_HUMAN	248.152	315.804	RecName: Full=Matrix metalloproteinase-27; Short=MMP-27; Flags: Precursor
O15519.1	CFLAR_HUMAN	174.443	108.212	RecName: Full=CASP8 and FADD-like apoptosis regulator; AltName: Full=Caspase homolog; Short=CASH; AltName: Full=Caspase-eight-related protein; Short=Casper; AltName: Full=Caspase-like apoptosis regulatory protein; Short=CLARP; AltName: Full=Cellular FLICE-like inhibitory protein; Short=c-FLIP; AltName: Full=FADD-like antiapoptotic molecule 1; Short=FLAME-1; AltName: Full=Inhibitor of FLICE; Short…
Q9UNN5.2	FAF1_HUMAN	468.273	271.152	RecName: Full=FAS-associated factor 1; Short=hFAF1; AltName: Full=UBX domain-containing protein 12; AltName: Full=UBX domain-containing protein 3A
Q9HB58.5	SP110_HUMAN	234.689	234.022	RecName: Full=Sp110 nuclear body protein; AltName: Full=Interferon-induced protein 41/75; AltName: Full=Speckled 110 kDa; AltName: Full=Transcriptional coactivator Sp110
Q8TDY4.1	ASAP3_HUMAN	352.653	233.828	RecName: Full=Arf-GAP with SH3 domain, ANK repeat and PH domain-containing protein 3; AltName: Full=Development and differentiation-enhancing factor-like 1; AltName: Full=Protein up-regulated in liver cancer 1
Q9BXL6	CAR14_HUMAN	230.767	179.007	Caspase recruitment domain-containing protein 14 OS=Homo sapiens OX=9606 GN=CARD14 PE=1 SV=2
Q9NPA2	MMP25_HUMAN	329.964	178.982	Matrix metalloproteinase-25 OS=Homo sapiens OX=9606 GN=MMP25 PE=1 SV=1
O14727.2	APAF_HUMAN	153.758	90.9442	RecName: Full=Apoptotic protease-activating factor 1; Short=APAF-1
Q16665	HIF1A_HUMAN	142.982	271.525	Hypoxia-inducible factor 1-alpha OS=Homo sapiens OX=9606 GN=HIF1A PE=1 SV=1
Q96P48.3	ARAP1_HUMAN	298.395	170.041	RecName: Full=Arf-GAP with Rho-GAP domain, ANK repeat and PH domain-containing protein 1; AltName: Full=Centaurin-delta-2; Short=Cnt-d2
O00308.2	WWP2_HUMAN	229.919	165.194	RecName: Full=NEDD4-like E3 ubiquitin-protein ligase WWP2; AltName: Full=Atrophin-1-interacting protein 2; Short=AIP2; AltName: Full=HECT-type E3 ubiquitin transferase WWP2; AltName: Full=WW domain-containing protein 2
Q99558	M3K14_HUMAN	233.777	164.04	Mitogen-activated protein kinase kinase kinase 14 OS=Homo sapiens OX=9606 GN=MAP3K14 PE=1 SV=2
Q9H257	CARD9_HUMAN	385.944	162.212	Caspase recruitment domain-containing protein 9 OS=Homo sapiens OX=9606 GN=CARD9 PE=1 SV=2
Q8IYM9	TRI22_HUMAN	558.427	157.284	E3 ubiquitin-protein ligase TRIM22 OS=Homo sapiens OX=9606 GN=TRIM22 PE=1 SV=1
Q92585	MAML1_HUMAN	174.987	153.732	Mastermind-like protein 1 OS=Homo sapiens OX=9606 GN=MAML1 PE=1 SV=3
Q9Y5S8	NOX1_HUMAN	257.599	130.07	NADPH oxidase 1 OS=Homo sapiens OX=9606 GN=NOX1 PE=1 SV=2
Q13356	PPIL2_HUMAN	321.975	128.477	RING-type E3 ubiquitin-protein ligase PPIL2 OS=Homo sapiens OX=9606 GN=PPIL2 PE=1 SV=1
Q9BXL7.3	CAR11_HUMAN	212.357	126.244	RecName: Full=Caspase recruitment domain-containing protein 11; AltName: Full=CARD-containing MAGUK protein 1; Short=Carma 1
Q13490.2	BIRC2_HUMAN	287.254	302.504	RecName: Full=Baculoviral IAP repeat-containing protein 2; AltName: Full=Cellular inhibitor of apoptosis 1; Short=C-IAP1; AltName: Full=IAP homolog B; AltName: Full=Inhibitor of apoptosis protein 2; Short=hIAP-2; Short=hIAP2; AltName: Full=RING finger protein 48; AltName: Full=RING-type E3 ubiquitin transferase BIRC2; AltName: Full=TNFR2-TRAF-signaling complex protein 2
O15516.1	CLOCK_HUMAN	206.968	102.319	RecName: Full=Circadian locomoter output cycles protein kaput; Short=hCLOCK; AltName: Full=Class E basic helix-loop-helix protein 8; Short=bHLHe8
P78325.2	ADAM8_HUMAN	260.425	92.24	RecName: Full=Disintegrin and metalloproteinase domain-containing protein 8; Short=ADAM 8; AltName: Full=Cell surface antigen MS2; AltName: CD_antigen=CD156a; Flags: Precursor
P46531	NOTCH-1_HUMAN	419.463	92.17	RecName: Full=Neurogenic locus notch homolog protein 1
P05107.2	ITB2_HUMAN	278.021	91.658	RecName: Full=Integrin beta-2; AltName: Full=Cell surface adhesion glycoproteins LFA-1/CR3/p150,95 subunit beta; AltName: Full=Complement receptor C3 subunit beta; AltName: CD_antigen=CD18; Flags: Precursor
Q16666	IF16_HUMAN	259.474	88.35	Gamma-interferon-inducible protein 16 OS=Homo sapiens OX=9606 GN=IFI16 PE=1 SV=3
Q9UKT9.2	IKZF3_HUMAN	186.352	86.2845	RecName: Full=Zinc finger protein Aiolos; AltName: Full=Ikaros family zinc finger protein 3
Q6ZN16	M3K15_HUMAN	302.355	78.18	Mitogen-activated protein kinase kinase kinase 15 OS=Homo sapiens OX=9606 GN=MAP3K15 PE=1 SV=2
P20701	ITAL_HUMAN	429.396	68.8376	Integrin alpha-L OS=Homo sapiens OX=9606 GN=ITGAL PE=1 SV=3
Q9BYJ4.2	TRI34_HUMAN	159.376	64.38	RecName: Full=Tripartite motif-containing protein 34; AltName: Full=Interferon-responsive finger protein 1; AltName: Full=RING finger protein 21
O43187	IRAK2_HUMAN	316.754	54.99	Interleukin-1 receptor-associated kinase-like 2 OS=Homo sapiens OX=9606 GN=IRAK2 PE=1 SV=2
Q8WXG8.4	S100Z_HUMAN	89.9191	49.5757	RecName: Full=Protein S100-Z; AltName: Full=S100 calcium-binding protein Z
Q8WXF8	DEDD2_HUMAN	111.234	41.4682	DNA-binding death effector domain-containing protein 2 OS=Homo sapiens OX=9606 GN=DEDD2 PE=1 SV=1
Q13422.1	IKZF1_HUMAN	37.61	352.937	RecName: Full=DNA-binding protein Ikaros; AltName: Full=Ikaros family zinc finger protein 1; AltName: Full=Lymphoid transcription factor LyF-1
O95256	I18RA_HUMAN	61.4357	16.1937	Interleukin-18 receptor accessory protein OS=Homo sapiens OX=9606 GN=IL18RAP PE=1 SV=1
4CYG	Vanin A	73.1225	18.784	The structure of vanin-1: defining the link between metabolic disease, oxidative stress and inflammation
4CYF	Vanin B	66.6008	19.431	The structure of vanin-1: defining the link between metabolic disease, oxidative stress and inflammation
Protein which is only expressed in CML Condition
		Case (Expression)
P55199.1	ELL_HUMAN	33.1723	RecName: Full=RNA polymerase II elongation factor ELL; AltName: Full=Eleven-nineteen lysine-rich leukemia protein
Q9NP99	TREM1_HUMAN	36.3248	Triggering receptor expressed on myeloid cells 1 OS=Homo sapiens OX=9606 GN=TREM1 PE=1 SV=1
Melanoma	Melanoma antigen	27.2494	family D, 1 [Homo sapiens]
Q96A23.1	CPNE4_HUMAN	44.7038	RecName: Full=Copine-4; AltName: Full=Copine IV; AltName: Full=Copine-8
Q9UBN6	TR10D_HUMAN	50.5181	Tumor necrosis factor receptor superfamily member 10D OS=Homo sapiens OX=9606 GN=TNFRSF10D PE=1 SV=1
O95232.2	LC7L3_HUMAN	36.5741	RecName: Full=Luc7-like protein 3; AltName: Full=Cisplatin resistance-associated-overexpressed protein; AltName: Full=Luc7A; AltName: Full=Okadaic acid-inducible phosphoprotein OA48-18; AltName: Full=cAMP regulatory element-associated protein 1; Short=CRE-associated protein 1; Short=CREAP-1
RELT	RELT	47.2093	necrosis factor receptor [Homo sapiens]
integrin	Integrin beta-7	40.9774	precursor [Homo sapiens]
P05109	S10A8_HUMAN	26.8817	Protein S100-A8 OS=Homo sapiens OX=9606 GN=S100A8 PE=1 SV=1
Q6P2D8.2	XRRA1_HUMAN	16.7929	RecName: Full=X-ray radiation resistance-associated protein 1
Peptides comparison in control and case
		Control	Control	Control	Case	Case	Case
Accession	Entry	Peptides	Theoretical Peptides	Unique Peptides	Peptides	Theoretical Peptides	Unique Peptides
Q9H306.2	MMP27_HUMAN	22	39	4	17	39	4
O15519.1	CFLAR_HUMAN	23	48	0	20	48	2
Q9UNN5.2	FAF1_HUMAN	41	54	9	19	54	4
4WRN	4WRN	46	61	9	21	61	5
Q9H7D7.3	WDR26_HUMAN	23	37	2	7	37	0
Q9HB58.5	SP110_HUMAN	34	62	6	20	62	3
Q8TDY4.1	ASAP3_HUMAN	46	61	10	20	61	2
Interleukin	Interleukin 10	17	27	1	8	27	1
P14209	CD99_HUMAN	8	12	1	6	12	38
Q9BXL6	CAR14_HUMAN	42	100	2	44	100	4
Q9NPA2	MMP25_HUMAN	24	32	0	14	32	0
O14727.2	APAF_HUMAN	59	103	9	35	103	4
Q16665	HIF1A_HUMAN	32	49	7	24	49	4
Q96P48.3	ARAP1_HUMAN	57	109	4	41	109	3
O00308.2	WWP2_HUMAN	45	68	5	25	68	1
Q99558	M3K14_HUMAN	41	70	4	32	70	1
Q9H257	CARD9_HUMAN	31	54	2	19	54	1
Q8IYM9	TRI22_HUMAN	20	40	5	8	40	0
Q92585	MAML1_HUMAN	27	52	10	11	52	0
Q9Y5S8	NOX1_HUMAN	27	41	3	12	41	0
Q13356	PPIL2_HUMAN	30	43	1	16	43	0
Q9BXL7.3	CAR11_HUMAN	64	111	11	54	111	6
Q13490.2	BIRC2_HUMAN	29	46	3	17	46	0
O15516.1	CLOCK_HUMAN	28	46	4	14	46	2
P78325.2	ADAM8_HUMAN	46	45	9	17	45	2
P46531	NOTCH1_HUMAN	71	101	6	21	101	2
P05107.2	ITB2_HUMAN	48	60	4	19	60	1
Q16666	IF16_HUMAN	39	60	7	18	60	1
Q9UKT9.2	IKZF3_HUMAN	39	45	15	15	45	4
Q6ZN16	M3K15_HUMAN	57	113	10	35	113	2
P20701	ITAL_HUMAN	43	69	11	21	69	2
Q9BYJ4.2	TRI34_HUMAN	23	37	2	7	37	1
O43187	IRAK2_HUMAN	24	51	1	10	51	2
Q8WXG8.4	S100Z_HUMAN	5	11	1	2	11	0
Q8WXF8	DEDD2_HUMAN	13	34	0	9	34	0
Q13422.1	IKZF1_HUMAN	40	40	16	16	40	6
O95256	I18RA_HUMAN	22	42	0	9	42	1
